# Supplementary material for: Microgeographical structure in the major Neotropical malaria vector Anopheles darlingi using microsatellites and SNP markers
Source: Parasit Vectors. 2017 Feb 13;10:76. doi: 10.1186/s13071-017-2014-y (PMC5307779; doi:10.1186/s13071-017-2014-y)
Supplement: Additional file 3: Table S6. — Per-individual An. darlingi detail of the number of sequence reads and unique stacks genotyped. (XLSX 18 kb) [file 13071_2017_2014_MOESM3_ESM.xlsx]

## Sheet: Sheet1
Additional file 3. Table S6. Per-individual An. darlingi detail of the number of sequence reads and unique stacks genotyped
Sample Information										Quality Filter					Stacks Results: -m5
Sample ID	Locality	Municipality	State	State Code	Latitude	Longitude	Behavior	Collection Data		Total Reads	Ambiguos/Low Quality Reads	Retained Reads	%Aligned Reads		Unique Stacks	Polymorphic Loci	% Polymorphic Loci	SNPs Found
A12G002	Granada	Acrelândia	Acre	AC	-9.752	-67.071	exophagic	26 March 2012		1410668	460462	950206	28.3		13698	4216	30.7782	6958
A12G003	Granada	Acrelândia	Acre	AC	-9.752	-67.071	exophagic	26 March 2012		1287290	386571	900719	31.86		14913	4558	30.5639	7432
A12G009	Granada	Acrelândia	Acre	AC	-9.752	-67.071	exophagic	26 March 2012		993008	201544	791464	30.01		11517	5550	48.1896	8903
A12G010	Granada	Acrelândia	Acre	AC	-9.752	-67.071	exophagic	26 March 2012		1664260	332113	1332147	32.49		18328	8867	48.3795	14627
A12G011	Granada	Acrelândia	Acre	AC	-9.752	-67.071	exophagic	26 March 2012		1341984	259409	1082575	34.85		18028	9344	51.8305	15208
A12G012	Granada	Acrelândia	Acre	AC	-9.752	-67.071	exophagic	26 March 2012		1330226	392824	937402	32.55		14543	4125	28.3642	6974
A12G013	Granada	Acrelândia	Acre	AC	-9.752	-67.071	exophagic	26 March 2012		1032342	281891	750451	28.97		10947	4396	40.1571	7002
A12G014	Granada	Acrelândia	Acre	AC	-9.752	-67.071	exophagic	26 March 2012		1160256	292396	867860	31.8		12526	5595	44.6671	8981
A12G015	Granada	Acrelândia	Acre	AC	-9.752	-67.071	exophagic	26 March 2012		1462112	314999	1147113	32.7		16898	8377	49.5739	13672
A12G016	Granada	Acrelândia	Acre	AC	-9.752	-67.071	exophagic	26 March 2012		1302342	257728	1044614	32.03		15508	7593	48.9618	12253
A12G017	Granada	Acrelândia	Acre	AC	-9.752	-67.071	exophagic	26 March 2012		1199492	232218	967274	33.05		14418	6859	47.5725	11064
A12G018	Granada	Acrelândia	Acre	AC	-9.752	-67.071	exophagic	26 March 2012		1212746	235230	977516	33.5		14324	6504	45.4063	10384
A12G019	Granada	Acrelândia	Acre	AC	-9.752	-67.071	exophagic	26 March 2012		854694	170186	684508	33.02		10343	4794	46.3502	7385
A12G022	Granada	Acrelândia	Acre	AC	-9.752	-67.071	exophagic	26 March 2012		977500	188003	789497	34.22		12102	5398	44.6042	8553
A12G023	Granada	Acrelândia	Acre	AC	-9.752	-67.071	exophagic	26 March 2012		895912	182425	713487	35.41		10749	4241	39.4548	6673
A12R012	Remansinho	Lábrea	Amazonas	AM	-9.497	-66.582	exophagic	25 March 2012		1021264	179363	841901	37.17		15303	4248	27.7593	7082
A12R013	Remansinho	Lábrea	Amazonas	AM	-9.497	-66.582	exophagic	26 March 2012		756068	136047	620021	37.17		13256	3785	28.5531	6413
A12R015	Remansinho	Lábrea	Amazonas	AM	-9.497	-66.582	exophagic	27 March 2012		881228	159109	722119	36.03		13513	3788	28.0323	6296
A12R016	Remansinho	Lábrea	Amazonas	AM	-9.497	-66.582	exophagic	28 March 2012		1307338	232064	1075274	34.34		16715	4798	28.7048	8163
A12R020	Remansinho	Lábrea	Amazonas	AM	-9.497	-66.582	exophagic	29 March 2012		1022774	175224	847550	36.24		15240	4425	29.0354	7443
A12R021	Remansinho	Lábrea	Amazonas	AM	-9.497	-66.582	exophagic	30 March 2012		785294	130575	654719	34.98		12522	3821	30.5143	6384
A12R022	Remansinho	Lábrea	Amazonas	AM	-9.497	-66.582	exophagic	31 March 2012		694708	112427	582281	35.97		11858	3440	29.01	5666
A12R023	Remansinho	Lábrea	Amazonas	AM	-9.497	-66.582	exophagic	32 March 2012		741692	124953	616739	34.94		12303	3688	29.9764	6213
A12R024	Remansinho	Lábrea	Amazonas	AM	-9.497	-66.582	exophagic	33 March 2012		937214	162034	775180	37.94		13905	4123	29.6512	6914
A12R026	Remansinho	Lábrea	Amazonas	AM	-9.497	-66.582	exophagic	34 March 2012		1099312	186515	912797	34.54		16149	4876	30.1938	8202
A12R027	Remansinho	Lábrea	Amazonas	AM	-9.497	-66.582	exophagic	35 March 2012		718880	123241	595639	35.29		12238	3673	30.0131	6181
A12R028	Remansinho	Lábrea	Amazonas	AM	-9.497	-66.582	exophagic	36 March 2012		798908	135083	663825	36.02		12278	3502	28.5226	5912
A12R030	Remansinho	Lábrea	Amazonas	AM	-9.497	-66.582	exophagic	37 March 2012		797328	138365	658963	33.7		12338	3567	28.9107	6157
A12R031	Remansinho	Lábrea	Amazonas	AM	-9.497	-66.582	exophagic	38 March 2012		871308	144422	726886	33.04		13187	3811	28.8997	6532
A12R032	Remansinho	Lábrea	Amazonas	AM	-9.497	-66.582	exophagic	39 March 2012		750452	119911	630541	35.2		12068	3601	29.8392	6090
A12R033	Remansinho	Lábrea	Amazonas	AM	-9.497	-66.582	exophagic	40 March 2012		1508602	246142	1262460	33.64		16783	4818	28.7076	8271
CS16	Cruzeiro do Sul	Cruzeiro do Sul	Acre	AC	-7.625	-72.673	exophagic	14 March 2013		1588022	53443	1534579	32.92		24366	5669	23.266	9512
CS17	Cruzeiro do Sul	Cruzeiro do Sul	Acre	AC	-7.625	-72.673	exophagic	14 March 2013		1630668	43683	1586985	33.12		27046	6224	23.0126	10357
CS18	Cruzeiro do Sul	Cruzeiro do Sul	Acre	AC	-7.625	-72.673	exophagic	14 March 2013		2841410	89047	2752364	33.78		29527	6796	23.0162	11425
CS20	Cruzeiro do Sul	Cruzeiro do Sul	Acre	AC	-7.625	-72.673	exophagic	14 March 2013		1123202	44471	1078731	33.42		23683	5362	22.6407	8855
CS21	Cruzeiro do Sul	Cruzeiro do Sul	Acre	AC	-7.625	-72.673	exophagic	14 March 2013		1467178	47555	1419623	36.77		33428	7205	21.5538	11810
CS22	Cruzeiro do Sul	Cruzeiro do Sul	Acre	AC	-7.625	-72.673	exophagic	14 March 2013		1404994	35273	1369721	35.98		28991	6877	23.7212	11266
CS23	Cruzeiro do Sul	Cruzeiro do Sul	Acre	AC	-7.625	-72.673	exophagic	14 March 2013		1332746	36131	1296615	35.23		28269	6420	22.7104	10649
CS24	Cruzeiro do Sul	Cruzeiro do Sul	Acre	AC	-7.625	-72.673	exophagic	14 March 2013		2069126	73434	1995692	33.94		30371	6638	21.8564	10993
CS25	Cruzeiro do Sul	Cruzeiro do Sul	Acre	AC	-7.625	-72.673	exophagic	14 March 2013		1285728	205913	1079815	34.99		20468	4516	22.0637	7414
CS26	Cruzeiro do Sul	Cruzeiro do Sul	Acre	AC	-7.625	-72.673	exophagic	14 March 2013		1629530	306425	1323105	33.48		25786	5323	20.643	8638
CS27	Cruzeiro do Sul	Cruzeiro do Sul	Acre	AC	-7.625	-72.673	exophagic	14 March 2013		1758560	281691	1476869	30.97		22777	4638	20.3626	7514
CS28	Cruzeiro do Sul	Cruzeiro do Sul	Acre	AC	-7.625	-72.673	exophagic	14 March 2013		979740	151960	827780	34.53		19155	4053	21.159	6733
CS29	Cruzeiro do Sul	Cruzeiro do Sul	Acre	AC	-7.625	-72.673	exophagic	14 March 2013		1305716	275191	1030525	32.26		15439	3267	21.1607	5452
CS30	Cruzeiro do Sul	Cruzeiro do Sul	Acre	AC	-7.625	-72.673	exophagic	14 March 2013		1382422	262851	1119569	32.92		25253	5360	21.2252	8853
									Average	1.21369e+06	191123	1.02257e+06	33.8951		17401.3	5171.76	31.546	8521.31
									SD	406723	101288	410499	2.06166		6248.16	1524.62	9.70441	2449.23
									Min	694708	35273	582281	28.3		10343	3267	20.3626	5452
									Max	2841410	460462	2752364	37.94		33428	9344	51.8305	15208
									SE	60630.7	15099.2	61193.6	0.307335		931.421	227.277	1.44665	365.109
										54616244	8600542	46015701
